# Supplementary material for: Prospective Screening of Cancer Syndromes in Patients with Mesenchymal Tumors
Source: Cancers (Basel). 2024 Nov 13;16(22):3816. doi: 10.3390/cancers16223816 (PMC11592761; doi:10.3390/cancers16223816)
Supplement: Supplementary file 1 [file cancers-16-03816-s001.zip]

Archive with 1 entries (1 files):
- cancers-3276678-supplementary.pdf
